# Supplementary material for: Recent Advances in Urinary Peptide and Proteomic Biomarkers in Chronic Kidney Disease: A Systematic Review
Source: Int J Mol Sci. 2023 May 23;24(11):9156. doi: 10.3390/ijms24119156 (PMC10252389; doi:10.3390/ijms24119156)
Supplement: Supplementary file 1 [file ijms-24-09156-s001.zip]

Archive with 2 entries (2 files):
- ijms-2371390-supplementary.pdf
- ijms-2371390-supplementary.xlsx
